# Supplementary material for: Prevalence of child malnutrition and household socioeconomic deprivation: A case study of marginalized district in Punjab, Pakistan
Source: PLoS One. 2022 Mar 10;17(3):e0263470. doi: 10.1371/journal.pone.0263470 (PMC8912173; doi:10.1371/journal.pone.0263470)
Supplement: S1 Data — (XLSX) [file pone.0263470.s003.xlsx]

## Sheet: Sheet1
HDS Index	Gender of child	Chid Age	HDS	HAZ1	WAZ1	WHZ1	stunt	wast	underw	CIAF
3	Male	49-60 months	HDS-2	Moderate	Moderate	Normal	Yes	No	Yes	Yes
3	Male	25-36 months	HDS-2	Severe	Severe	Severe	Yes	Yes	Yes	Yes
3	Female	13-24 months	HDS-2		Severe			No	Yes
3	Female	49-60 months	HDS-2	Moderate	Moderate	Normal	Yes	No	Yes	Yes
3	Female	37-48 months	HDS-2	Normal	Moderate	Normal	No	No	Yes	Yes
3	Female	13-24 months	HDS-2		Severe		No		Yes
3	Female	49-60 months	HDS-2	Severe	Moderate		Yes	No	Yes	Yes
3	Male	25-36 months	HDS-2	Normal	Severe	Severe	No	Yes	Yes	Yes
3	Male	0-12 months	HDS-2	Normal	Moderate	Normal	No	No	Yes	Yes
3	Male	37-48 months	HDS-2			Moderate	No	Yes	No	Yes
3	Female	0-12 months	HDS-3	Normal			No	No	No	No
4	Male	0-12 months	HDS-2					No
5	Female	49-60 months	HDS-2				No		No
4	Female	37-48 months	HDS-2	Moderate	Normal		Yes	No	No	Yes
4	Female	0-12 months	HDS-2		Moderate	Moderate	No	Yes	Yes	Yes
4	Female	13-24 months	HDS-2	Moderate			Yes	No	No	Yes
3	Male	37-48 months	HDS-2		Severe	Moderate		Yes	Yes
3	Female	37-48 months	HDS-2	Moderate			Yes		No
3	Male	25-36 months	HDS-2	Normal	Normal	Normal	No	No	No	No
3	Female	13-24 months	HDS-3		Severe				Yes
3	Female	49-60 months	HDS-2			Normal	No	No	No	No
3	Male	37-48 months	HDS-3	Normal			No	No	No	No
3	Female	13-24 months	HDS-3	Normal			No	No	No	No
3	Male	0-12 months	HDS-3	Normal	Normal		No	No	No	No
3	Male	13-24 months	HDS-1						No
3	Male	49-60 months	HDS-3	Severe			Yes	No	No	Yes
3	Female	25-36 months	HDS-3				No	No	No	No
3	Male	13-24 months	HDS-3				No	No	No	No
0	Male	25-36 months	HDS-3						No
0	Female	0-12 months	HDS-3	Severe	Severe		Yes	No	Yes	Yes
0	Male	25-36 months	HDS-3	Normal			No	No	No	No
0	Male	13-24 months	HDS-3				No	No	No	No
0	Female	37-48 months	HDS-3	Moderate			Yes	No	No	Yes
0	Male	13-24 months	HDS-3	Severe	Severe	Moderate	Yes	Yes	Yes	Yes
0	Female	49-60 months	HDS-3	Normal	Normal	Normal	No	No	No	No
0	Male	13-24 months	HDS-3	Severe	Normal		Yes	No	No	Yes
4	Female	49-60 months	HDS-3	Normal	Normal	Normal	No	No	No	No
4	Male	25-36 months	HDS-1		Moderate	Moderate	No	Yes	Yes	Yes
4	Female	13-24 months	HDS-1		Severe	Severe	No	Yes	Yes	Yes
3	Male	37-48 months	HDS-1	Moderate	Severe	Severe	Yes	Yes	Yes	Yes
3	Female	25-36 months	HDS-1		Severe			No	Yes
3	Female	0-12 months	HDS-1	Severe	Severe		Yes	No	Yes	Yes
2	Female	0-12 months	HDS-1		Severe				Yes
2	Female	13-24 months	HDS-1					No	No
2	Male	37-48 months	HDS-1	Moderate	Normal		Yes	No	No	Yes
2	Male	0-12 months	HDS-1		Severe			No	Yes
2	Male	13-24 months	HDS-3	Normal	Normal		No	No	No	No
2	Male	0-12 months	HDS-1	Moderate			Yes
3	Female	37-48 months	HDS-1				No	No	No	No
3	Female	49-60 months	HDS-1	Normal			No	No	No	No
3	Male	25-36 months	HDS-1	Moderate			Yes	No	No	Yes
3	Male	0-12 months	HDS-1	Moderate			Yes	No	No	Yes
3	Female	49-60 months	HDS-1	Moderate			Yes	No	No	Yes
3	Male	37-48 months	HDS-1		Severe			No	Yes
3	Male	25-36 months	HDS-1		Severe			No	Yes
3	Male	0-12 months	HDS-1	Severe	Normal		Yes	No	No	Yes
3	Male	25-36 months	HDS-1	Severe	Normal		Yes	No	No	Yes
3	Male	13-24 months	HDS-1		Moderate			No	Yes
3	Female	49-60 months	HDS-1	Moderate	Severe	Severe	Yes	Yes	Yes	Yes
3	Male	0-12 months	HDS-1	Normal			No	No	No	No
3	Male	25-36 months	HDS-1		Normal			No	No
3	Female	13-24 months	HDS-1	Severe	Moderate		Yes	No	Yes	Yes
3	Female	49-60 months	HDS-1	Moderate	Severe	Moderate	Yes	Yes	Yes	Yes
3	Female	0-12 months	HDS-1		Severe	Moderate		Yes	Yes
3	Male	49-60 months	HDS-1		Normal				No
3	Male	37-48 months	HDS-1		Moderate			No	Yes
3	Male	0-12 months	HDS-1		Moderate			No	Yes
3	Female	13-24 months	HDS-1	Severe		Severe	Yes	Yes
3	Male	49-60 months	HDS-1	Severe	Normal		Yes	No	No	Yes
3	Female	37-48 months	HDS-1	Severe	Moderate		Yes	No	Yes	Yes
3	Female	0-12 months	HDS-1	Severe	Severe		Yes	No	Yes	Yes
3	Male	0-12 months	HDS-1	Severe			Yes		No
3	Female	25-36 months	HDS-1		Normal			No	No
3	Female	0-12 months	HDS-1		Severe				Yes
3	Male	13-24 months	HDS-1		Normal				No
3	Female	0-12 months	HDS-1		Severe				Yes
3	Female	37-48 months	HDS-1		Severe				Yes
3	Male	0-12 months	HDS-1		Moderate	Severe	No	Yes	Yes	Yes
3	Male	49-60 months	HDS-1	Moderate			Yes	No	No	Yes
3	Male	37-48 months	HDS-1	Moderate			Yes	No	No	Yes
3	Male	25-36 months	HDS-1	Moderate	Normal		Yes	No	No	Yes
3	Female	13-24 months	HDS-1		Severe				Yes
3	Female	49-60 months	HDS-1				No	No	No	No
3	Female	37-48 months	HDS-1	Severe			Yes	No	No	Yes
3	Female	25-36 months	HDS-1		Severe			No	Yes
3	Female	0-12 months	HDS-1		Severe				Yes
3	Male	13-24 months	HDS-1	Severe			Yes	No	No	Yes
3	Male	37-48 months	HDS-1		Normal			No	No
3	Female	13-24 months	HDS-1		Severe				Yes
3	Female	0-12 months	HDS-1		Moderate				Yes
3	Female	0-12 months	HDS-1						No
3	Female	0-12 months	HDS-1	Severe			Yes	No	No	Yes
3	Male	49-60 months	HDS-1	Normal			No	No	No	No
3	Male	49-60 months	HDS-1	Normal	Severe	Severe	No	Yes	Yes	Yes
3	Female	37-48 months	HDS-1		Moderate				Yes
3	Female	0-12 months	HDS-1	Severe	Moderate		Yes	No	Yes	Yes
3	Female	37-48 months	HDS-1		Severe			No	Yes
3	Male	0-12 months	HDS-1
3	Male	13-24 months	HDS-1		Normal			No	No
3	Male	25-36 months	HDS-1	Severe	Severe		Yes	No	Yes	Yes
3	Female	0-12 months	HDS-1	Severe			Yes	No	No	Yes
3	Male	13-24 months	HDS-1				No	No	No	No
3	Female	0-12 months	HDS-1				No	No	No	No
3	Male	49-60 months	HDS-1	Moderate			Yes	No	No	Yes
3	Male	37-48 months	HDS-1		Severe	Moderate		Yes	Yes
3	Male	0-12 months	HDS-1						No
3	Female	37-48 months	HDS-1		Severe			No	Yes
3	Male	13-24 months	HDS-1		Severe				Yes
3	Female	25-36 months	HDS-1	Moderate			Yes	No	No	Yes
3	Female	0-12 months	HDS-1		Normal			No	No
3	Female	25-36 months	HDS-1		Severe			No	Yes
3	Female	13-24 months	HDS-1
3	Female	25-36 months	HDS-1	Severe	Severe	Normal	Yes	No	Yes	Yes
3	Female	49-60 months	HDS-1	Moderate	Normal		Yes	No	No	Yes
3	Male	25-36 months	HDS-1	Severe	Normal		Yes	No	No	Yes
3	Female	49-60 months	HDS-1	Severe			Yes	No	No	Yes
3	Female	25-36 months	HDS-1	Moderate	Moderate	Normal	Yes	No	Yes	Yes
3	Female	0-12 months	HDS-1		Severe				Yes
3	Male	25-36 months	HDS-1	Severe	Severe		Yes	No	Yes	Yes
3	Female	37-48 months	HDS-1						No
3	Male	13-24 months	HDS-1
3	Female	37-48 months	HDS-1	Normal			No	No	No	No
3	Male	25-36 months	HDS-1		Moderate			No	Yes
3	Female	13-24 months	HDS-1		Normal			No	No
4	Male	37-48 months	HDS-1	Normal			No	No	No	No
4	Male	25-36 months	HDS-1	Severe	Severe		Yes	No	Yes	Yes
3	Female	25-36 months	HDS-1	Severe	Normal		Yes	No	No	Yes
3	Female	37-48 months	HDS-1		Moderate	Moderate	No	Yes	Yes	Yes
3	Male	49-60 months	HDS-1	Severe			Yes	No	No	Yes
3	Male	25-36 months	HDS-1	Normal	Normal		No	No	No	No
3	Male	0-12 months	HDS-1				No	No	No	No
4	Female	13-24 months	HDS-1	Severe	Normal		Yes	No	No	Yes
3	Female	37-48 months	HDS-1		Moderate	Moderate	No	Yes	Yes	Yes
3	Male	25-36 months	HDS-1	Severe			Yes	No	No	Yes
3	Female	13-24 months	HDS-1	Normal			No	No	No	No
3	Male	49-60 months	HDS-1	Severe	Severe	Normal	Yes	No	Yes	Yes
3	Female	25-36 months	HDS-1	Moderate	Moderate	Normal	Yes	No	Yes	Yes
4	Male	49-60 months	HDS-1	Moderate	Normal		Yes	No	No	Yes
4	Female	13-24 months	HDS-1	Moderate	Normal		Yes	No	No	Yes
4	Male	0-12 months	HDS-1		Moderate			No	Yes
4	Male	13-24 months	HDS-1	Severe	Severe	Normal	Yes	No	Yes	Yes
4	Male	0-12 months	HDS-1		Moderate				Yes
3	Male	13-24 months	HDS-1	Normal	Normal		No	No	No	No
3	Female	0-12 months	HDS-1		Severe	Severe	No	Yes	Yes	Yes
3	Male	13-24 months	HDS-1		Severe	Moderate		Yes	Yes
3	Female	25-36 months	HDS-1	Moderate	Normal		Yes	No	No	Yes
3	Female	13-24 months	HDS-1	Moderate	Severe	Moderate	Yes	Yes	Yes	Yes
3	Male	49-60 months	HDS-1	Moderate	Normal		Yes	No	No	Yes
3	Male	25-36 months	HDS-1	Severe	Moderate		Yes	No	Yes	Yes
3	Female	13-24 months	HDS-1		Severe	Normal		No	Yes
3	Female	37-48 months	HDS-1	Moderate			Yes	No	No	Yes
3	Male	0-12 months	HDS-1		Normal			No	No
4	Male	49-60 months	HDS-1		Severe				Yes
4	Male	13-24 months	HDS-1	Normal	Normal		No	No	No	No
4	Male	25-36 months	HDS-1	Normal			No	No	No	No
3	Female	37-48 months	HDS-1	Severe	Normal		Yes	No	No	Yes
3	Male	13-24 months	HDS-1	Normal			No	No	No	No
3	Female	37-48 months	HDS-1				No	No	No	No
3	Female	13-24 months	HDS-1	Moderate	Normal		Yes	No	No	Yes
3	Female	37-48 months	HDS-1	Normal			No	No	No	No
3	Female	25-36 months	HDS-1	Moderate	Normal		Yes	No	No	Yes
4	Female	37-48 months	HDS-1	Moderate			Yes	No	No	Yes
4	Male	13-24 months	HDS-1	Severe	Moderate	Normal	Yes	No	Yes	Yes
3	Female	49-60 months	HDS-1	Normal			No	No	No	No
3	Male	25-36 months	HDS-1		Severe				Yes
3	Female	0-12 months	HDS-1	Severe			Yes	No	No	Yes
3	Male	0-12 months	HDS-1			Normal		No
3	Male	49-60 months	HDS-1		Severe				Yes
4	Male	13-24 months	HDS-1	Severe	Normal		Yes	No	No	Yes
4	Male	49-60 months	HDS-1	Normal			No	No	No	No
4	Female	37-48 months	HDS-1	Moderate			Yes	No	No	Yes
4	Female	13-24 months	HDS-1	Moderate			Yes	No	No	Yes
3	Female	25-36 months	HDS-1	Moderate			Yes	No	No	Yes
3	Female	0-12 months	HDS-1				No	No	No	No
3	Female	0-12 months	HDS-1						No
3	Female	0-12 months	HDS-1				No	No	No	No
3	Female	37-48 months	HDS-1	Moderate			Yes	No	No	Yes
3	Male	13-24 months	HDS-1		Normal			No	No
4	Male	13-24 months	HDS-1						No
3	Male	13-24 months	HDS-1	Severe			Yes	No	No	Yes
4	Female	13-24 months	HDS-1				No	No	No	No
3	Male	49-60 months	HDS-1	Moderate	Severe	Moderate	Yes	Yes	Yes	Yes
3	Male	25-36 months	HDS-1	Severe	Severe	Moderate	Yes	Yes	Yes	Yes
3	Male	49-60 months	HDS-1	Moderate			Yes	No	No	Yes
3	Male	37-48 months	HDS-1		Normal			No	No
4	Male	37-48 months	HDS-1		Moderate			No	Yes
4	Male	37-48 months	HDS-1	Severe	Normal		Yes	No	No	Yes
3	Male	0-12 months	HDS-1		Normal	Normal	No	No	No	No
3	Male	49-60 months	HDS-1	Moderate	Normal		Yes	No	No	Yes
3	Male	0-12 months	HDS-1		Normal	Normal	No	No	No	No
3	Female	49-60 months	HDS-1	Moderate	Normal		Yes	No	No	Yes
3	Female	25-36 months	HDS-1		Normal			No	No
3	Male	13-24 months	HDS-1		Severe				Yes
3	Male	37-48 months	HDS-1		Severe			No	Yes
3	Male	37-48 months	HDS-1	Normal	Normal		No	No	No	No
3	Male	37-48 months	HDS-1	Moderate	Moderate	Normal	Yes	No	Yes	Yes
3	Male	37-48 months	HDS-1	Severe	Normal		Yes	No	No	Yes
3	Male	49-60 months	HDS-1	Normal			No	No	No	No
3	Female	37-48 months	HDS-1	Normal			No	No	No	No
3	Female	0-12 months	HDS-1				No	No	No	No
3	Male	49-60 months	HDS-1				No	No	No	No
3	Male	49-60 months	HDS-1	Moderate			Yes	No	No	Yes
3	Female	25-36 months	HDS-1	Severe	Normal		Yes	No	No	Yes
3	Male	0-12 months	HDS-1	Normal	Normal	Normal	No	No	No	No
3	Female	37-48 months	HDS-1	Moderate			Yes	No	No	Yes
3	Female	49-60 months	HDS-1	Normal			No	No	No	No
3	Female	0-12 months	HDS-1		Severe			No	Yes
3	Male	0-12 months	HDS-1	Severe			Yes	No	No	Yes
3	Male	13-24 months	HDS-1		Normal			No	No
3	Female	0-12 months	HDS-1				No	No	No	No
3	Male	0-12 months	HDS-1
3	Male	25-36 months	HDS-1	Severe	Normal		Yes	No	No	Yes
3	Female	37-48 months	HDS-1	Normal	Moderate	Normal	No	Yes	Yes	Yes
4	Female	37-48 months	HDS-1				No	No	No	No
4	Male	13-24 months	HDS-1	Normal			No	No	No	No
3	Female	0-12 months	HDS-1	Normal			No	No	No	No
3	Male	0-12 months	HDS-1		Normal	Normal	No	No	No	No
3	Male	37-48 months	HDS-1	Normal			No	No	No	No
3	Male	13-24 months	HDS-1		Moderate			No	Yes
3	Female	49-60 months	HDS-1	Severe			Yes	No	No	Yes
3	Female	13-24 months	HDS-1	Severe	Moderate		Yes	No	Yes	Yes
4	Male	25-36 months	HDS-1	Severe	Severe		Yes	No	Yes	Yes
3	Male	49-60 months	HDS-1		Moderate			No	Yes
3	Male	37-48 months	HDS-1		Moderate			No	Yes
3	Female	25-36 months	HDS-1		Moderate			No	Yes
3	Male	13-24 months	HDS-1	Severe	Severe	Normal	Yes	No	Yes	Yes
3	Male	0-12 months	HDS-1		Moderate				Yes
3	Male	13-24 months	HDS-1	Severe	Severe	Moderate	Yes	Yes	Yes	Yes
3	Male	0-12 months	HDS-1					No
3	Male	37-48 months	HDS-1	Normal	Normal		No	No	No	No
3	Female	0-12 months	HDS-1						No
3	Male	13-24 months	HDS-1					No	No
3	Male	0-12 months	HDS-1		Moderate				Yes
4	Female	13-24 months	HDS-1		Severe				Yes
3	Female	37-48 months	HDS-1		Moderate			No	Yes
3	Male	49-60 months	HDS-1		Severe			No	Yes
3	Male	0-12 months	HDS-1
3	Male	25-36 months	HDS-1		Normal				No
3	Male	25-36 months	HDS-1		Normal				No
3	Male	49-60 months	HDS-1	Normal	Normal		No	No	No	No
3	Male	49-60 months	HDS-1	Moderate	Moderate	Normal	Yes	No	Yes	Yes
3	Male	25-36 months	HDS-1		Severe				Yes
3	Female	0-12 months	HDS-1
3	Male	37-48 months	HDS-1		Severe			No	Yes
3	Female	37-48 months	HDS-1		Severe			No	Yes
3	Female	13-24 months	HDS-1		Severe				Yes
3	Male	0-12 months	HDS-1
3	Male	49-60 months	HDS-1	Severe	Normal		Yes	No	No	Yes
3	Female	49-60 months	HDS-1		Severe			No	Yes
3	Male	13-24 months	HDS-1
3	Male	37-48 months	HDS-1	Moderate			Yes	No	No	Yes
3	Male	49-60 months	HDS-1	Moderate			Yes	No	No	Yes
3	Male	0-12 months	HDS-1					No
3	Female	0-12 months	HDS-1
3	Female	49-60 months	HDS-1	Severe	Normal		Yes	No	No	Yes
3	Male	25-36 months	HDS-1		Severe			No	Yes
3	Female	25-36 months	HDS-1
3	Male	49-60 months	HDS-1	Moderate	Moderate	Normal	Yes	No	Yes	Yes
3	Male	25-36 months	HDS-1	Severe	Severe	Severe	Yes	Yes	Yes	Yes
3	Female	13-24 months	HDS-1		Severe			No	Yes
3	Female	13-24 months	HDS-1
3	Male	13-24 months	HDS-1		Severe			No	Yes
3	Male	0-12 months	HDS-1					No
3	Male	37-48 months	HDS-1			Moderate		Yes
3	Male	37-48 months	HDS-1		Severe			No	Yes
3	Male	0-12 months	HDS-1
3	Female	25-36 months	HDS-1
3	Female	37-48 months	HDS-1		Severe			No	Yes
3	Male	49-60 months	HDS-1	Normal			No	No	No	No
3	Male	0-12 months	HDS-1
3	Male	37-48 months	HDS-1	Normal			No	No	No	No
3	Female	25-36 months	HDS-1
3	Male	49-60 months	HDS-1	Moderate			Yes	No	No	Yes
3	Female	49-60 months	HDS-1	Moderate			Yes	No	No	Yes
3	Male	0-12 months	HDS-1
3	Male	37-48 months	HDS-1	Moderate			Yes	No	No	Yes
3	Female	13-24 months	HDS-1
3	Female	37-48 months	HDS-1	Moderate			Yes	No	No	Yes
3	Male	37-48 months	HDS-1					No
3	Male	37-48 months	HDS-1		Severe			No	Yes
3	Male	37-48 months	HDS-1		Severe			No	Yes
3	Male	25-36 months	HDS-1
3	Female	49-60 months	HDS-1	Normal			No	No	No	No
3	Male	49-60 months	HDS-1				No	No	No	No
3	Female	37-48 months	HDS-1		Moderate			No	Yes
3	Male	37-48 months	HDS-1	Severe	Moderate		Yes	No	Yes	Yes
3	Male	37-48 months	HDS-1		Severe			No	Yes
3	Male	37-48 months	HDS-1	Severe	Normal		Yes	No	No	Yes
3	Female	25-36 months	HDS-1
3	Male	13-24 months	HDS-1
3	Male	13-24 months	HDS-1
3	Female	37-48 months	HDS-1	Moderate			Yes	No	No	Yes
3	Female	13-24 months	HDS-1		Severe				Yes
3	Male	13-24 months	HDS-1
3	Female	25-36 months	HDS-1	Severe	Moderate		Yes	No	Yes	Yes
3	Male	25-36 months	HDS-1	Severe	Severe		Yes	No	Yes	Yes
3	Male	37-48 months	HDS-1	Normal			No	No	No	No
3	Female	25-36 months	HDS-1	Severe	Normal		Yes	No	No	Yes
3	Female	25-36 months	HDS-1	Severe	Moderate		Yes	No	Yes	Yes
3	Female	49-60 months	HDS-1	Normal			No	No	No	No
3	Male	49-60 months	HDS-1	Normal			No	No	No	No
3	Male	49-60 months	HDS-1				No	No	No	No
3	Male	49-60 months	HDS-1	Normal			No	No	No	No
3	Male	0-12 months	HDS-1
3	Male	37-48 months	HDS-1	Normal			No	No	No	No
3	Male	37-48 months	HDS-1	Normal			No	No	No	No
3	Male	37-48 months	HDS-1	Moderate			Yes	No	No	Yes
3	Female	37-48 months	HDS-1	Normal			No	No	No	No
3	Female	25-36 months	HDS-1	Severe	Moderate		Yes	No	Yes	Yes
3	Male	37-48 months	HDS-1	Normal			No	No	No	No
3	Female	25-36 months	HDS-1	Severe	Normal		Yes	No	No	Yes
3	Male	37-48 months	HDS-1	Normal			No	No	No	No
3	Female	25-36 months	HDS-1	Severe	Moderate		Yes	No	Yes	Yes
3	Male	37-48 months	HDS-1	Moderate			Yes	No	No	Yes
3	Male	25-36 months	HDS-1		Severe			No	Yes
3	Female	37-48 months	HDS-1	Moderate			Yes	No	No	Yes
3	Female	25-36 months	HDS-1	Severe	Moderate		Yes	No	Yes	Yes
3	Female	25-36 months	HDS-1	Severe	Normal		Yes	No	No	Yes
3	Female	25-36 months	HDS-1	Severe	Moderate		Yes	No	Yes	Yes
3	Male	37-48 months	HDS-1	Moderate			Yes	No	No	Yes
3	Female	49-60 months	HDS-1	Normal			No	No	No	No
3	Male	25-36 months	HDS-1	Moderate			Yes	No	No	Yes
3	Male	37-48 months	HDS-1	Normal			No	No	No	No
3	Female	37-48 months	HDS-1	Moderate			Yes	No	No	Yes
3	Female	25-36 months	HDS-1	Severe	Normal		Yes	No	No	Yes
3	Male	37-48 months	HDS-1	Normal			No	No	No	No
3	Female	37-48 months	HDS-1	Normal			No	No	No	No
3	Female	37-48 months	HDS-1	Moderate			Yes	No	No	Yes
3	Female	37-48 months	HDS-1	Moderate			Yes	No	No	Yes
3	Male	49-60 months	HDS-1	Normal			No	No	No	No
3	Male	49-60 months	HDS-1	Normal			No	No	No	No
3	Male	49-60 months	HDS-1				No	No	No	No
3	Male	25-36 months	HDS-1	Moderate			Yes	No	No	Yes
3	Male	49-60 months	HDS-1	Moderate			Yes	No	No	Yes
3	Male	37-48 months	HDS-1	Moderate			Yes	No	No	Yes
3	Male	37-48 months	HDS-1	Normal			No	No	No	No
3	Male	49-60 months	HDS-1	Normal			No	No	No	No
3	Male	37-48 months	HDS-1	Normal			No	No	No	No
3	Male	13-24 months	HDS-1
3	Male	37-48 months	HDS-1	Moderate			Yes	No	No	Yes
3	Male	13-24 months	HDS-1		Severe				Yes
3	Female	37-48 months	HDS-1				No	No	No	No
3	Male	13-24 months	HDS-1		Moderate			No	Yes
3	Male	37-48 months	HDS-1				No	No	No	No
3	Female	37-48 months	HDS-1				No	No	No	No
3	Female	37-48 months	HDS-1	Moderate			Yes	No	No	Yes
3	Male	25-36 months	HDS-1		Severe			No	Yes
3	Male	49-60 months	HDS-1	Normal			No	No	No	No
3	Female	13-24 months	HDS-1
3	Male	25-36 months	HDS-1	Severe			Yes	No	No	Yes
3	Male	49-60 months	HDS-1						No
3	Male	13-24 months	HDS-1		Severe				Yes
3	Male	13-24 months	HDS-1		Severe				Yes
3	Male	49-60 months	HDS-1				No	No	No	No
3	Male	49-60 months	HDS-1	Normal			No	No	No	No
3	Female	13-24 months	HDS-1		Severe				Yes
3	Male	25-36 months	HDS-1		Moderate			No	Yes
3	Female	25-36 months	HDS-1	Severe	Normal		Yes	No	No	Yes
3	Female	37-48 months	HDS-1	Normal			No	No	No	No
3	Female	25-36 months	HDS-1
3	Female	37-48 months	HDS-1	Normal			No	No	No	No
3	Male	13-24 months	HDS-1
3	Female	13-24 months	HDS-1		Severe				Yes
3	Male	25-36 months	HDS-1	Severe	Normal		Yes	No	No	Yes
3	Female	37-48 months	HDS-1				No	No	No	No
3	Male	13-24 months	HDS-1		Severe				Yes
3	Male	25-36 months	HDS-1	Moderate	Normal		Yes	No	No	Yes
3	Male	25-36 months	HDS-1	Normal			No	No	No	No
3	Male	13-24 months	HDS-1		Severe				Yes
3	Female	25-36 months	HDS-1	Severe	Normal		Yes	No	No	Yes
3	Male	25-36 months	HDS-1	Severe	Moderate		Yes	No	Yes	Yes
3	Male	49-60 months	HDS-1	Normal			No	No	No	No
3	Male	13-24 months	HDS-1		Severe				Yes
3	Male	25-36 months	HDS-1		Severe			No	Yes
3	Male	49-60 months	HDS-1	Normal			No	No	No	No
3	Female	49-60 months	HDS-1				No	No	No	No
3	Female	49-60 months	HDS-1	Normal			No	No	No	No
3	Female	25-36 months	HDS-1	Severe	Moderate		Yes	No	Yes	Yes
3	Male	13-24 months	HDS-1
3	Female	25-36 months	HDS-1	Severe	Normal		Yes	No	No	Yes
3	Female	13-24 months	HDS-1		Severe			No	Yes
3	Female	49-60 months	HDS-1	Moderate			Yes	No	No	Yes
3	Female	49-60 months	HDS-1				No	No	No	No
3	Male	13-24 months	HDS-1		Severe			No	Yes
3	Male	25-36 months	HDS-1	Moderate			Yes	No	No	Yes
3	Male	25-36 months	HDS-1	Normal			No	No	No	No
3	Male	49-60 months	HDS-1				No	No	No	No
3	Female	37-48 months	HDS-1				No	No	No	No
3	Male	25-36 months	HDS-1	Severe	Normal		Yes	No	No	Yes
3	Male	25-36 months	HDS-1	Severe			Yes	No	No	Yes
3	Female	37-48 months	HDS-1				No	No	No	No
3	Male	13-24 months	HDS-1		Severe				Yes
3	Female	13-24 months	HDS-1		Severe				Yes
3	Female	37-48 months	HDS-1	Normal			No	No	No	No
3	Female	49-60 months	HDS-1	Moderate			Yes	No	No	Yes
3	Male	13-24 months	HDS-1
3	Female	49-60 months	HDS-1	Moderate			Yes	No	No	Yes
3	Male	25-36 months	HDS-1
3	Male	37-48 months	HDS-1	Moderate			Yes	No	No	Yes
3	Female	49-60 months	HDS-1				No	No	No	No
3	Male	37-48 months	HDS-1	Normal			No	No	No	No
3	Female	49-60 months	HDS-1				No	No	No	No
3	Female	37-48 months	HDS-1	Normal	Normal	Normal	No	No	No	No
3	Male	25-36 months	HDS-1		Severe				Yes
3	Female	13-24 months	HDS-1		Severe			No	Yes
3	Female	25-36 months	HDS-1		Severe			No	Yes
3	Male	25-36 months	HDS-1		Severe			No	Yes
3	Male	37-48 months	HDS-1	Normal			No	No	No	No
3	Male	49-60 months	HDS-1			Normal	No	No	No	No
3	Male	37-48 months	HDS-1
3	Male	13-24 months	HDS-1
3	Female	37-48 months	HDS-1	Normal			No	No	No	No
3	Male	13-24 months	HDS-1
3	Female	25-36 months	HDS-1	Severe	Severe	Normal	Yes	No	Yes	Yes
3	Female	25-36 months	HDS-1	Severe	Severe	Normal	Yes	No	Yes	Yes
3	Female	49-60 months	HDS-1			Normal	No	No	No	No
3	Male	13-24 months	HDS-1
3	Male	25-36 months	HDS-1		Severe			No	Yes
3	Male	25-36 months	HDS-1		Severe			No	Yes
3	Male	13-24 months	HDS-1
3	Male	25-36 months	HDS-1	Severe	Severe		Yes	No	Yes	Yes
3	Female	25-36 months	HDS-1
3	Male	37-48 months	HDS-1	Moderate	Normal		Yes	No	No	Yes
3	Male	25-36 months	HDS-1
3	Male	13-24 months	HDS-1
3	Female	13-24 months	HDS-1
3	Female	13-24 months	HDS-1
3	Male	49-60 months	HDS-1	Moderate			Yes	No	No	Yes
3	Male	49-60 months	HDS-1	Moderate	Normal		Yes	No	No	Yes
3	Female	0-12 months	HDS-1		Severe	Moderate		Yes	Yes
3	Female	13-24 months	HDS-1
3	Female	0-12 months	HDS-1	Severe	Severe	Normal	Yes	No	Yes	Yes
3	Male	13-24 months	HDS-1
3	Male	13-24 months	HDS-1		Moderate			No	Yes
3	Male	0-12 months	HDS-1					No	No
3	Female	0-12 months	HDS-1		Severe			No	Yes
3	Female	37-48 months	HDS-1	Normal	Normal	Normal	No	No	No	No
3	Male	37-48 months	HDS-1	Severe	Severe	Normal	Yes	No	Yes	Yes
3	Female	49-60 months	HDS-1	Moderate			Yes	No	No	Yes
3	Female	25-36 months	HDS-1		Severe			No	Yes
3	Female	13-24 months	HDS-1	Moderate			Yes	No	No	Yes
3	Female	0-12 months	HDS-1		Moderate			No	Yes
3	Male	25-36 months	HDS-1	Normal			No	No	No	No
3	Male	0-12 months	HDS-1					No	No
3	Male	25-36 months	HDS-1	Severe			Yes	No	No	Yes
3	Male	0-12 months	HDS-1
3	Male	25-36 months	HDS-1	Severe	Normal		Yes	No	No	Yes
3	Female	13-24 months	HDS-1	Moderate			Yes	No	No	Yes
3	Female	37-48 months	HDS-1	Severe	Moderate		Yes	No	Yes	Yes
3	Male	25-36 months	HDS-1	Normal	Moderate	Normal	No	No	Yes	Yes
3	Male	0-12 months	HDS-1	Normal			No	No	No	No
3	Male	0-12 months	HDS-1		Moderate			No	Yes
3	Female	25-36 months	HDS-1		Moderate			No	Yes
3	Female	49-60 months	HDS-1	Severe			Yes	No	No	Yes
3	Female	13-24 months	HDS-1	Moderate			Yes	No	No	Yes
3	Male	13-24 months	HDS-1		Moderate			No	Yes
3	Female	13-24 months	HDS-1	Normal			No	No	No	No
3	Male	49-60 months	HDS-1		Severe				Yes
3	Male	0-12 months	HDS-1
3	Male	37-48 months	HDS-1	Moderate			Yes	No	No	Yes
3	Male	25-36 months	HDS-1		Severe			No	Yes
3	Female	0-12 months	HDS-1		Severe				Yes
3	Female	25-36 months	HDS-1	Moderate			Yes	No	No	Yes
3	Male	0-12 months	HDS-1	Moderate	Moderate		Yes	No	Yes	Yes
3	Female	37-48 months	HDS-1	Severe	Severe	Normal	Yes	No	Yes	Yes
3	Male	0-12 months	HDS-1
3	Male	37-48 months	HDS-1	Moderate			Yes	No	No	Yes
3	Female	0-12 months	HDS-1	Severe	Severe	Severe	Yes	Yes	Yes	Yes
3	Female	13-24 months	HDS-1	Moderate			Yes	No	No	Yes
3	Male	49-60 months	HDS-1		Severe			No	Yes
3	Female	37-48 months	HDS-1	Severe			Yes	No	No	Yes
3	Female	25-36 months	HDS-1		Moderate			No	Yes
3	Female	37-48 months	HDS-1		Severe				Yes
3	Female	0-12 months	HDS-1		Severe			No	Yes
3	Male	49-60 months	HDS-1		Severe				Yes
3	Male	25-36 months	HDS-1
3	Male	0-12 months	HDS-1		Severe			No	Yes
3	Female	0-12 months	HDS-1		Severe			No	Yes
3	Female	13-24 months	HDS-1						No
3	Female	0-12 months	HDS-1	Moderate			Yes	No	No	Yes
3	Male	0-12 months	HDS-1	Normal	Normal	Normal	No	No	No	No
3	Female	37-48 months	HDS-1	Moderate			Yes	No	No	Yes
3	Female	25-36 months	HDS-1	Moderate	Moderate	Normal	Yes	No	Yes	Yes
3	Male	13-24 months	HDS-1
3	Female	37-48 months	HDS-1	Moderate	Normal		Yes	No	No	Yes
3	Male	13-24 months	HDS-1		Severe	Moderate		Yes	Yes
3	Female	37-48 months	HDS-1	Severe	Moderate		Yes	No	Yes	Yes
3	Male	13-24 months	HDS-1		Severe			No	Yes
3	Male	25-36 months	HDS-1		Moderate			No	Yes
3	Female	37-48 months	HDS-1	Moderate			Yes	No	No	Yes
3	Female	13-24 months	HDS-1		Severe				Yes
3	Female	25-36 months	HDS-1
3	Male	0-12 months	HDS-1		Moderate				Yes
3	Female	37-48 months	HDS-1				No	No	No	No
3	Female	37-48 months	HDS-1	Normal			No	No	No	No
3	Male	13-24 months	HDS-1	Normal			No	No	No	No
3	Female	25-36 months	HDS-1	Severe	Moderate		Yes	No	Yes	Yes
3	Male	37-48 months	HDS-1	Moderate			Yes	No	No	Yes
3	Male	25-36 months	HDS-1		Severe	Moderate		Yes	Yes
3	Female	13-24 months	HDS-1		Severe			No	Yes
3	Male	0-12 months	HDS-1	Severe	Moderate		Yes	No	Yes	Yes
3	Male	0-12 months	HDS-1			Normal		No
3	Male	0-12 months	HDS-1			Normal		No
3	Male	49-60 months	HDS-1	Moderate	Normal		Yes	No	No	Yes
3	Female	25-36 months	HDS-1				No	No	No	No
3	Male	25-36 months	HDS-1		Moderate				Yes
3	Female	13-24 months	HDS-1	Severe	Severe		Yes	No	Yes	Yes
3	Female	49-60 months	HDS-1	Moderate	Normal		Yes	No	No	Yes
3	Female	13-24 months	HDS-1	Moderate	Severe	Moderate	Yes	Yes	Yes	Yes
3	Male	37-48 months	HDS-1		Severe			No	Yes
3	Female	13-24 months	HDS-1	Severe	Severe		Yes	No	Yes	Yes
3	Male	37-48 months	HDS-1	Moderate	Severe	Moderate	Yes	Yes	Yes	Yes
3	Female	13-24 months	HDS-1	Moderate	Normal		Yes	No	No	Yes
3	Male	0-12 months	HDS-1
3	Female	25-36 months	HDS-1	Severe	Moderate		Yes	No	Yes	Yes
3	Male	0-12 months	HDS-1
3	Male	25-36 months	HDS-1	Severe	Severe		Yes	No	Yes	Yes
